# Supplementary material for: An Advanced Communication Skills Workshop Using Standardized Patients for Senior Medical Students
Source: MedEdPORTAL. 2021 May 27;17:11163. doi: 10.15766/mep_2374-8265.11163 (PMC8155077; doi:10.15766/mep_2374-8265.11163)
Supplement: Supplementary file 1 — Schedule & Logistics.xlsxStrong Emotion Case Materials.docxGoals of Care Case Materials.docxError Disclosure Case Materials.docxPalliative Care Case Materials.docxStudent Instructions.docxPostsession Survey.docxFaculty Debrief Guide.docx [file mep_2374-8265.11163-s001.zip]

Archive with 9 entries (9 files):
- A. Schedule & Logistics.xlsx
- B. Strong Emotion Case Materials.docx
- C. Goals of Care Case Materials.docx
- D. Error Disclosure Case Materials.docx
- E. Palliative Care Case Materials.docx
- F. Student Instructions.docx
- G. Postsession survey.docx
- H. Faculty Debrief Guide.docx
- Educational_Summary_Report_11163.pdf
