# Supplementary material for: An Advanced Communication Skills Workshop Using Standardized Patients for Senior Medical Students
Source: MedEdPORTAL. 2021 May 27;17:11163. doi: 10.15766/mep_2374-8265.11163 (PMC8155077; doi:10.15766/mep_2374-8265.11163)
Supplement: Supplementary file 1 — Schedule & Logistics.xlsxStrong Emotion Case Materials.docxGoals of Care Case Materials.docxError Disclosure Case Materials.docxPalliative Care Case Materials.docxStudent Instructions.docxPostsession Survey.docxFaculty Debrief Guide.docx [file mep_2374-8265.11163-s001.zip › A. Schedule & Logistics.xlsx]

## Sheet: Sheet2
Appendix A
Advanced Communication Skills Workshop Logistics
There are three standardized patients (SPs) trained for each of the four cases.
Student denoted is the interviewing student. There are three students per room. Other two students in the room not listed for the time slot are the observers.
Day 1
Time		Room 1		Room 2		Room 3		Room 4
Wave 1: 7:55-10:10	1st Interview (8:00-8:30)	Student 1	SP 1	Student 4	SP 10	Student 7	SP 7	Student 10	SP 4
	2nd Interview (8:35-9:05)	Student 2	SP 4	Student 5	SP 1	Student 8	SP 10	Student 11	SP 7
	3rd Interview (9:10-9:40)	Student 3	SP 7	Student 6	SP 4	Student 9	SP 1	Student 12	SP 10
	Debrief (9:40-10:10)	All students in Wave 1 go to Conference Room, SPs on break
Wave 2: 9:40-11:55	1st Interview (9:45-10:15)	Student 13	SP 1	Student 16	SP 10	Student 19	SP 7	Student 22	SP 4
	2nd Interview (10:20-10:50)	Student 14	SP 4	Student 17	SP 1	Student 20	SP 10	Student 23	SP 7
	3rd Interview (10:55-11:25)	Student 15	SP 7	Student 18	SP 4	Student 21	SP 1	Student 24	SP 10
	Debrief (11:25-11:55)	All students in Wave 1 go to Conference Room, SPs on break
Wave 3: 11:25-1:40	1st Interview (11:30-12:00)	Student 25	SP 2	Student 28	SP 11	Student 31	SP 8	Student 34	SP 5
	2nd Interview (12:05-12:35)	Student 26	SP 5	Student 29	SP 2	Student 32	SP 11	Student 35	SP 8
	3rd Interview (12:40-1:10)	Student 27	SP 8	Student 30	SP 5	Student 33	SP 2	Student 36	SP 11
	Debrief (1:10-1:40)	All students in Wave 1 go to Conference Room, SPs on break
Wave 4: 1:10-3:25	1st Interview (1:15-1:45)	Student 37	SP 2	Student 40	SP 11	Student 43	SP 8	Student 45	SP 5
	2nd Interview (1:50-2:20)	Student 38	SP 5	Student 41	SP 2	Student 44	SP 11	Student 46	SP 8
	3rd Interview (2:25-2:55)	Student 39	SP 8	Student 42	SP 5	Extra Slot*	SP 2	Extra Slot*	SP 11
	Debrief (2:55-3:25)	All students in Wave 1 go to Conference Room
Day 2
Time		Room 1		Room 2		Room 3		Room 4
Wave 5: 7:55-10:10	1st Interview (8:00-8:30)	Student 47	SP 3	Student 50	SP 12	Student 53	SP 9	Student 56	SP 6
	2nd Interview (8:35-9:05)	Student 48	SP 6	Student 51	SP 3	Student 54	SP 12	Student 57	SP 9
	3rd Interview (9:10-9:40)	Student 49	SP 9	Student 52	SP 6	Student 55	SP 3	Student 58	SP 12
	Debrief (9:40-10:10)	All students in Wave 1 go to Conference Room, SPs on break
Wave 6: 9:40-11:55	1st Interview (9:45-10:15)	Student 59	SP 3	Student 62	SP 12	Student 65	SP 9	Student 68	SP 6
	2nd Interview (10:20-10:50)	Student 60	SP 6	Student 63	SP 3	Student 66	SP 12	Student 69	SP 9
	3rd Interview (10:55-11:25)	Student 61	SP 9	Student 64	SP 6	Student 67	SP 3	Student 70	SP 12
	Debrief (11:25-11:55)	All students in Wave 1 go to Conference Room, SPs on break
Wave 7: 11:25-1:40	1st Interview (11:30-12:00)	Student 71	SP 1	Student 74	SP 10	Student 77	SP 7	Student 80	SP 4
	2nd Interview (12:05-12:35)	Student 72	SP 4	Student 75	SP 1	Student 78	SP 10	Student 81	SP 7
	3rd Interview (12:40-1:10)	Student 73	SP 7	Student 76	SP 4	Student 79	SP 1	Student 82	SP 10
	Debrief (1:10-1:40)	All students in Wave 1 go to Conference Room, SPs on break
Wave 8: 1:10-3:25	1st Interview (1:15-1:45)	Student 83	SP 1	Student 86	SP 10	Student 88	SP 7	Student 90	SP 4
	2nd Interview (1:50-2:20)	Student 84	SP 4	Student 87	SP 1	Student 89	SP 10	Student 91	SP 7
	3rd Interview (2:25-2:55)	Student 85	SP 7	Extra Slot*	SP 4	Extra Slot*	SP 1	Extra Slot*	SP 10
	Debrief (2:55-3:25)	All students in Wave 1 go to Conference Room
* Extra slots available for students who miss their assigned session. If unused, one of the other students in the group will interview again.
